# Supplementary material for: Engineering biosynthesis of the anticancer alkaloid noscapine in yeast
Source: Nat Commun. 2016 Jul 5;7:12137. doi: 10.1038/ncomms12137 (PMC4935968; doi:10.1038/ncomms12137)
Supplement: Supplementary Data 1 — Engineered S. cerevisiae strains and yeast expression constructs used in this study (P, promoter; T, terminator) [file ncomms12137-s2.xlsx]

## Sheet: Sheet1
Supplementary Data 1. Engineered S. cerevisiae strains and yeast expression constructs used in this study (P, promoter; T, terminator)
Strain	Plasmid #	Fig. #	X-axis label	Plasmid-based constructs	Genome modifications
				(Constructs are expressed from low-copy plasmids other than indicated)*
CSY996		S7a-i,S7c			ura3∆::PTEF1-AtATR1-TCYC1
CSY997		2a-i, S5, S7b-I, S7d	3		ura3∆::PTEF1-AtATR1-TCYC1, his3∆::PGPD-PsTNMT-TCYC1
CSY997	pCS3149	2a-ii, 2b-i,	25-HXT7-CYP82Y1A, 4	PHXT7-CYP82Y1A-TPGK1-HIS3	ura3∆::PTEF1-AtATR1-TCYC1, his3∆::PGPD-PsTNMT-TCYC1
		3a, S2a, S5
CSY997	pCS3149-3150	2b-ii, S2b, S3a-i, S3b-i, S5	HXT7, 5	PHXT7-CYP82Y1A-TPGK1-HIS3, PHXT7-CYP82X1-TPGK1-URA3	ura3∆::PTEF1-AtATR1-TCYC1, his3∆::PGPD-PsTNMT-TCYC1
CSY997	pCS3149, 3151	2b-iii, 2c-i, 3b, S2c	HXT7-1, HXT7	PHXT7-CYP82Y1A-TPGK1-HIS3, PHXT7-CYP82X2-TCYC1-TRP1	ura3∆::PTEF1-AtATR1-TCYC1, his3∆::PGPD-PsTNMT-TCYC1
CSY997	pCS3150, 3154, 3171-3172	S3a-iii, S3b-iii, S3c-iii, S3d-iii,		PHXT7-CYP82Y1A-TPGK1-LEU2, PHXT7-CYP82X1-TPGK1-URA3, PGPD-PsSDR1-TCYC1-TRP1, PHXT7-CYP82X2-TCYC1-HIS3	ura3∆::PTEF1-AtATR1-TCYC1, his3∆::PGPD-PsTNMT-TCYC1
CSY997	pCS3149-3151	S3a-ii, S3b-ii, S3c-ii		PHXT7-CYP82Y1A-TPGK1-HIS3, PHXT7-CYP82X1-TPGK1-URA3, PHXT7-CYP82X2-TCYC1-TRP1	ura3∆::PTEF1-AtATR1-TCYC1, his3∆::PGPD-PsTNMT-TCYC1
CSY998					ura3∆::PTEF1-AtATR1-TCYC1, his3∆::PGPD-PsTNMT-TCYC1, trp1∆::PHXT7-CYP82X2-TCYC1
CSY999	pCS3149	2c-ii, 2d-I, S5	6	PHXT7-CYP82Y1A-TPGK1-HIS3	ura3∆::PTEF1-AtATR1-TCYC1, his3∆::PGPD-PsTNMT-TCYC1, leu2∆::PGPD-PsAT1-TCYC1, trp1∆::PHXT7-CYP82X2-TCYC1
CSY999	pCS3149-3150	2c-iii, 2d-ii, 2e-i, 2g-i, 3c, S2d, S5	HXT7, 7	PHXT7-CYP82Y1A-TPGK1-HIS3, PHXT7-CYP82X1-TPGK1-URA3	ura3∆::PTEF1-AtATR1-TCYC1, his3∆::PGPD-PsTNMT-TCYC1, leu2∆::PGPD-PsAT1-TCYC1, trp1∆::PHXT7-CYP82X2-TCYC1
CSY999	pCS3149-3150, 3152	2e-ii, 2f-i, 2h-I, S2e, S3e-vii	GPD-1	PHXT7-CYP82Y1A-TPGK1-HIS3, PHXT7-CYP82X1-TPGK1-URA3, PGPD-PsCXE1-TCYC1-TRP1	ura3∆::PTEF1-AtATR1-TCYC1, his3∆::PGPD-PsTNMT-TCYC1, leu2∆::PGPD-PsAT1-TCYC1, trp1∆::PHXT7-CYP82X2-TCYC1
CSY999	pCS3149-3150, 3607	S2e, S5	PYK1-1, 8	PHXT7-CYP82Y1A-TPGK1-HIS3, PHXT7-CYP82X1-TPGK1-URA3, PPYK1-PsCXE1-TMFA1-TRP1	ura3∆::PTEF1-AtATR1-TCYC1, his3∆::PGPD-PsTNMT-TCYC1, leu2∆::PGPD-PsAT1-TCYC1, trp1∆::PHXT7-CYP82X2-TCYC1
CSY999	pCS3150, 3163, 3171-3172	S2e	GPD-2	PHXT7-CYP82Y1A-TPGK1-LEU2, PHXT7-CYP82X2-TCYC1-HIS3, PHXT7-CYP82X1-TPGK1-URA3, pYES1L (PGPD-PsMT3-TADH1, PPYK1-PsCXE1-TMFA1, PHXT7-CYP82X1-TPGK1) –TRP1	ura3∆::PTEF1-AtATR1-TCYC1, his3∆::PGPD-PsTNMT-TCYC1, leu2∆::PGPD-PsAT1-TCYC1, trp1∆::PHXT7-CYP82X2-TCYC1
CSY999	pCS3149-3150, 3153-3154	2f-ii, 2i-ii, S3d-vi, S3e-vi, S5	9	PHXT7-CYP82Y1A-TPGK1-HIS3, PHXT7-CYP82X1-TPGK1-URA3, PGPD-PsCXE1-TCYC1-LEU2, PGPD-PsSDR1-TCYC1-TRP1	ura3∆::PTEF1-AtATR1-TCYC1, his3∆::PGPD-PsTNMT-TCYC1, leu2∆::PGPD-PsAT1-TCYC1, trp1∆::PHXT7-CYP82X2-TCYC1
CSY999	pCS3149-3150, 3153, 3177	2g-ii		PHXT7-CYP82Y1A-TPGK1-HIS3, PHXT7-CYP82X1-TPGK1-URA3, PGPD-PsCXE1-TCYC1-LEU2, PGPD-PsMT2-TCYC1-TRP1	ura3∆::PTEF1-AtATR1-TCYC1, his3∆::PGPD-PsTNMT-TCYC1, leu2∆::PGPD-PsAT1-TCYC1, trp1∆::PHXT7-CYP82X2-TCYC1
CSY999	pCS3149, 3155, 3159	2h-ii, 2i-iii		PHXT7-CYP82Y1A-TPGK1-HIS3, pYES1L (PGPD-PsAT1-TADH1, PTP1I-PsSDR1-TSTE2, PTEF1-PsTNMT-TCYC1, PPGK1-PsMT2-TPHO5, PPYK1-PsCXE1-TMFA1, PHXT7-CYP82X1-TPGK1)-TRP1, PGPD-PsMT2-TCYC1-LEU2	ura3∆::PTEF1-AtATR1-TCYC1, his3∆::PGPD-PsTNMT-TCYC1, leu2∆::PGPD-PsAT1-TCYC1, trp1∆::PHXT7-CYP82X2-TCYC1
CSY999	pCS3149, 3156-3157	2g-iii		PHXT7-CYP82Y1A-TPGK1-HIS3, PADH1-CYP82X1-TGAP1-URA3, PGPD-PsMT3-TCYC1-TRP1	ura3∆::PTEF1-AtATR1-TCYC1, his3∆::PGPD-PsTNMT-TCYC1, leu2∆::PGPD-PsAT1-TCYC1, trp1∆::PHXT7-CYP82X2-TCYC1
CSY999	pCS3149, 3156, 3158	2g-iv		PHXT7-CYP82Y1A-TPGK1-HIS3, PADH1-CYP82X1-TGAP1-URA3, PGPD-Ps6OMT-TCYC1-TRP1	ura3∆::PTEF1-AtATR1-TCYC1, his3∆::PGPD-PsTNMT-TCYC1, leu2∆::PGPD-PsAT1-TCYC1, trp1∆::PHXT7-CYP82X2-TCYC1
CSY999	pCS3149, 3156-3157, 3159	2g-v		PHXT7-CYP82Y1A-TPGK1-HIS3, PADH1-CYP82X1-TGAP1-URA3, PGPD-PsMT3-TCYC1-TRP1, PGPD-PsMT2-TCYC1-LEU2	ura3∆::PTEF1-AtATR1-TCYC1, his3∆::PGPD-PsTNMT-TCYC1, leu2∆::PGPD-PsAT1-TCYC1, trp1∆::PHXT7-CYP82X2-TCYC1
CSY999	pCS3149, 3156, 3158-3159	2g-vi		PHXT7-CYP82Y1A-TPGK1-HIS3, PADH1-CYP82X1-TGAP1-URA3, PGPD-Ps6OMT-TCYC1-TRP1, PGPD-PsMT2-TCYC1-LEU2	ura3∆::PTEF1-AtATR1-TCYC1, his3∆::PGPD-PsTNMT-TCYC1, leu2∆::PGPD-PsAT1-TCYC1, trp1∆::PHXT7-CYP82X2-TCYC1
CSY999	pCS3149, 3153, 3156-3157	2h-iii		PHXT7-CYP82Y1A-TPGK1-HIS3, PGPD-PsCXE1-TCYC1-LEU2, PADH1-CYP82X1-TGAP1-URA3, PGPD-PsMT3-TCYC1-TRP1	ura3∆::PTEF1-AtATR1-TCYC1, his3∆::PGPD-PsTNMT-TCYC1, leu2∆::PGPD-PsAT1-TCYC1, trp1∆::PHXT7-CYP82X2-TCYC1
CSY999	pCS3149, 3153, 3156, 3158	2h-iv		PHXT7-CYP82Y1A-TPGK1-HIS3, PGPD-PsCXE1-TCYC1-LEU2, PADH1-CYP82X1-TGAP1-URA3, PGPD-Ps6OMT-TCYC1-TRP1	ura3∆::PTEF1-AtATR1-TCYC1, his3∆::PGPD-PsTNMT-TCYC1, leu2∆::PGPD-PsAT1-TCYC1, trp1∆::PHXT7-CYP82X2-TCYC1
CSY999	pCS3149, 3155, 3161	2h-vi, 2I-vii		PHXT7-CYP82Y1A-TPGK1-HIS3, pYES1L (PGPD-PsAT1-TADH1, PTP1I-PsSDR1-TSTE2, PTEF1-PsTNMT-TCYC1, PPGK1-PsMT2-TPHO5, PPYK1-PsCXE1-TMFA1, PHXT7-CYP82X1-TPGK1) –TRP1, PGPD-Ps6OMT-TCYC1-URA3	ura3∆::PTEF1-AtATR1-TCYC1, his3∆::PGPD-PsTNMT-TCYC1, leu2∆::PGPD-PsAT1-TCYC1, trp1∆::PHXT7-CYP82X2-TCYC1
CSY999	pCS3149, 3159, 3162	S4b		PHXT7-CYP82Y1A-TPGK1-HIS3, PGPD-PsMT2-TCYC1-LEU2, pYES1L (PPGK1-CYP82Y1A-TPHO5, PGPD-PsMT3-TADH1, PTP1I-PsSDR1-TSTE2, PPYK1-PsCXE1-TMFA1, PHXT7-CYP82X1-TPGK1) –TRP1	ura3∆::PTEF1-AtATR1-TCYC1, his3∆::PGPD-PsTNMT-TCYC1, leu2∆::PGPD-PsAT1-TCYC1, trp1∆::PHXT7-CYP82X2-TCYC1
CSY999	pCS3162	2I-iv		pYES1L (PPGK1-CYP82Y1A-TPHO5, PGPD-PsMT3-TADH1, PTP1I-PsSDR1-TSTE2, PPYK1-PsCXE1-TMFA1, PHXT7-CYP82X1-TPGK1) –TRP1	ura3∆::PTEF1-AtATR1-TCYC1, his3∆::PGPD-PsTNMT-TCYC1, leu2∆::PGPD-PsAT1-TCYC1, trp1∆::PHXT7-CYP82X2-TCYC1
CSY999	pCS3159, 3162	2H-v, 2I-v		PGPD-PsMT2-TCYC1-LEU2, pYES1L (PPGK1-CYP82Y1A-TPHO5, PGPD-PsMT3-TADH1, PTP1I-PsSDR1-TSTE2, PPYK1-PsCXE1-TMFA1, PHXT7-CYP82X1-TPGK1) –TRP1	ura3∆::PTEF1-AtATR1-TCYC1, his3∆::PGPD-PsTNMT-TCYC1, leu2∆::PGPD-PsAT1-TCYC1, trp1∆::PHXT7-CYP82X2-TCYC1
CSY999	pCS3149, 3155, 3164	2I-vi		PHXT7-CYP82Y1A-TPGK1-HIS3, PGPD-Tf6OMT-TCYC1-URA3, pYES1L (PGPD-PsAT1-TADH1, PTP1I-PsSDR1-TSTE2, PTEF1-PsTNMT-TCYC1, PPGK1-PsMT2-TPHO5, PPYK1-PsCXE1-TMFA1, PHXT7-CYP82X1-TPGK1) –TRP1	ura3∆::PTEF1-AtATR1-TCYC1, his3∆::PGPD-PsTNMT-TCYC1, leu2∆::PGPD-PsAT1-TCYC1, trp1∆::PHXT7-CYP82X2-TCYC1
CSY997	pCS3165	3a, S2a	30-GAL1-WT	PGAL1-CYP82Y1-TCYC1-HIS3	ura3∆::PTEF1-AtATR1-TCYC1, his3∆::PGPD-PsTNMT-TCYC1
			25-GAL1-WT
CSY997	pCS3179	S2a	30-GPD-WT	PGPD-CYP82Y1-TCYC1-HIS3	ura3∆::PTEF1-AtATR1-TCYC1, his3∆::PGPD-PsTNMT-TCYC1
			25-GPD-WT
CSY997	pCS2844	3a, S2a	30-GAL1-CYP82Y1A, 25-GAL1-CYP82Y1A	PGAL1-CYP82Y1A-TCYC1-HIS3	ura3∆::PTEF1-AtATR1-TCYC1, his3∆::PGPD-PsTNMT-TCYC1
CSY997	pCS3180	S2a	30-GAL1-CYP82Y1B	PGAL1-CYP82Y1B-TCYC1-HIS3	ura3∆::PTEF1-AtATR1-TCYC1, his3∆::PGPD-PsTNMT-TCYC1
CSY997	pCS3181	S2a	30-GAL1-CYP82Y1C	PGAL1-CYP82Y1C-TCYC1-HIS3	ura3∆::PTEF1-AtATR1-TCYC1, his3∆::PGPD-PsTNMT-TCYC1
CSY997	pCS3182	S2a	30- GAL1-CYP82Y1D	PGAL1-CYP82Y1D-TCYC1-HIS3	ura3∆::PTEF1-AtATR1-TCYC1, his3∆::PGPD-PsTNMT-TCYC1
CSY997	pCS3166	3a, S2a	25-GPD-CYP82Y1A	PGPD-CYP82Y1A-TCYC1-HIS3	ura3∆::PTEF1-AtATR1-TCYC1, his3∆::PGPD-PsTNMT-TCYC1
CSY997	pCS3183	S2a	25-TPI1-CYP82Y1A	PTPI1-CYP82Y1A-TSTE2-HIS3	ura3∆::PTEF1-AtATR1-TCYC1, his3∆::PGPD-PsTNMT-TCYC1
CSY997	pCS3184	S2a	25-TEF1-CYP82Y1A	PTEF1-CYP82Y1A-TCYC1-HIS3	ura3∆::PTEF1-AtATR1-TCYC1, his3∆::PGPD-PsTNMT-TCYC1
CSY997	pCS3185	S2a	25-PGK1-CYP82Y1A	PPGK1-CYP82Y1A-TPHO5-HIS3	ura3∆::PTEF1-AtATR1-TCYC1, his3∆::PGPD-PsTNMT-TCYC1
CSY997	pCS3186	S2a	25-PYK1-CYP82Y1A	PPYK1-CYP82Y1A-TMFA1-HIS3	ura3∆::PTEF1-AtATR1-TCYC1, his3∆::PGPD-PsTNMT-TCYC1
CSY997	pCS3167	3a, S2a	25-CYC1-CYP82Y1A	PCYC1-CYP82Y1A-TPYK1-HIS3	ura3∆::PTEF1-AtATR1-TCYC1, his3∆::PGPD-PsTNMT-TCYC1
CSY997	pCS3187	S2a	25-ADH1-CYP82Y1A	PADH1-CYP82Y1A-TGAP1-HIS3	ura3∆::PTEF1-AtATR1-TCYC1, his3∆::PGPD-PsTNMT-TCYC1
CSY996	pCS3149	S2f, S7a-ii, S7b	HXT7-CYP82Y1A	PHXT7-CYP82Y1A-TPGK1-HIS3	ura3∆::PTEF1-AtATR1-TCYC1
CSY996	pCS3165	S2f	GAL1-WT	PGAL1-CYP82Y1-TCYC1-HIS3	ura3∆::PTEF1-AtATR1-TCYC1
CSY996	pCS3179	S2f	GPD-WT	PGPD-CYP82Y1-TCYC1-HIS3	ura3∆::PTEF1-AtATR1-TCYC1
CSY996	pCS2844	S2f	GAL1-CYP82Y1A	PGAL1-CYP82Y1A-TCYC1-HIS3	ura3∆::PTEF1-AtATR1-TCYC1
CSY996	pCS3166	S2f	GPD-CYP82Y1A	PGPD-CYP82Y1A-TCYC1-HIS3	ura3∆::PTEF1-AtATR1-TCYC1
CSY996	pCS3183	S2f	TPI1-CYP82Y1A	PTPI1-CYP82Y1A-TSTE2-HIS3	ura3∆::PTEF1-AtATR1-TCYC1
CSY996	pCS3184	S2f	TEF1-CYP82Y1A	PTEF1-CYP82Y1A-TCYC1-HIS3	ura3∆::PTEF1-AtATR1-TCYC1
CSY996	pCS3185	S2f	PGK1-CYP82Y1A	PPGK1-CYP82Y1A-TPHO5-HIS3	ura3∆::PTEF1-AtATR1-TCYC1
CSY996	pCS3186	S2f	PYK1-CYP82Y1A	PPYK1-CYP82Y1A-TMFA1-HIS3	ura3∆::PTEF1-AtATR1-TCYC1
CSY996	pCS3167	S2f	CYC1-CYP82Y1A	PCYC1-CYP82Y1A-TPYK1-HIS3	ura3∆::PTEF1-AtATR1-TCYC1
CSY996	pCS3187	S2f	ADH1-CYP82Y1A	PADH1-CYP82Y1A-TGAP1-HIS3	ura3∆::PTEF1-AtATR1-TCYC1
CSY997	pCS3149, 3168	3b, S2c	GAL1-1, GAL1	PHXT7-CYP82Y1A-TPGK1-HIS3, PGAL1-CYP82X2-TCYC1-TRP1	ura3∆::PTEF1-AtATR1-TCYC1, his3∆::PGPD-PsTNMT-TCYC1
CSY997	pCS3149, 3169	3b, S2c	GPD-1, GPD	PHXT7-CYP82Y1A-TPGK1-HIS3, PGPD-CYP82X2-TCYC1-TRP1	ura3∆::PTEF1-AtATR1-TCYC1, his3∆::PGPD-PsTNMT-TCYC1
CSY997	pCS3149, 3170	3b, S2c	CYC1-1, CYC1	PHXT7-CYP82Y1A-TPGK1-HIS3, PCYC1-CYP82X2-TPYK1-TRP1	ura3∆::PTEF1-AtATR1-TCYC1, his3∆::PGPD-PsTNMT-TCYC1
CSY997	pCS3151, 3171-3172	3b, S2c	HXT7-2	PHXT7-CYP82X2-TCYC1-TRP1, PHXT7-CYP82Y1A-TPGK1-LEU2, PHXT7-CYP82X2-TCYC1-HIS3	ura3∆::PTEF1-AtATR1-TCYC1, his3∆::PGPD-PsTNMT-TCYC1
CSY997	pCS3149, 3190	S2c	PGK1	PHXT7-CYP82Y1A-TPGK1-HIS3, PPGK1-CYP82X2-TPHO5-TRP1	ura3∆::PTEF1-AtATR1-TCYC1, his3∆::PGPD-PsTNMT-TCYC1
CSY997	pCS3168	S2g	GAL1	PGAL1-CYP82X2-TCYC1-TRP1	ura3∆::PTEF1-AtATR1-TCYC1, his3∆::PGPD-PsTNMT-TCYC1
CSY997	pCS3169	S2g	GPD	PGPD-CYP82X2-TCYC1-TRP1	ura3∆::PTEF1-AtATR1-TCYC1, his3∆::PGPD-PsTNMT-TCYC1
CSY997	pCS3170	S2g	CYC1	PCYC1-CYP82X2-TPYK1-TRP1	ura3∆::PTEF1-AtATR1-TCYC1, his3∆::PGPD-PsTNMT-TCYC1
CSY997	pCS3151	S2g, S7b-ii, S7d	HXT7	PHXT7-CYP82X2-TCYC1-TRP1	ura3∆::PTEF1-AtATR1-TCYC1, his3∆::PGPD-PsTNMT-TCYC1
CSY997	pCS3190	S2g	PGK1	PPGK1-CYP82X2-TPHO5-TRP1	ura3∆::PTEF1-AtATR1-TCYC1, his3∆::PGPD-PsTNMT-TCYC1
CSY999	pCS3149, pCS3173	3c, S2d	GAL1	PHXT7-CYP82Y1A-TPGK1-HIS3, PGAL1-CYP82X1-TCYC1-URA3	ura3∆::PTEF1-AtATR1-TCYC1, his3∆::PGPD-PsTNMT-TCYC1, leu2∆::PGPD-PsAT1-TCYC1, trp1∆::PHXT7-CYP82X2-TCYC1
CSY999	pCS3149, pCS3174	3c, S2d	GPD	PHXT7-CYP82Y1A-TPGK1-HIS3, PGPD-CYP82X1-TCYC1-URA3	ura3∆::PTEF1-AtATR1-TCYC1, his3∆::PGPD-PsTNMT-TCYC1, leu2∆::PGPD-PsAT1-TCYC1, trp1∆::PHXT7-CYP82X2-TCYC1
CSY999	pCS3149, pCS3175	3c, S2d	CYC1	PHXT7-CYP82Y1A-TPGK1-HIS3, PCYC1-CYP82X1-TPYK1-URA3	ura3∆::PTEF1-AtATR1-TCYC1, his3∆::PGPD-PsTNMT-TCYC1, leu2∆::PGPD-PsAT1-TCYC1, trp1∆::PHXT7-CYP82X2-TCYC1
CSY999	pCS3149, 3159, 3161, 3619	S4a	CSYN10_Ps6OMT	PHXT7-CYP82Y1A-TPGK1-HIS3, PGPD-PsMT2-TCYC1-LEU2, PGPD-PsM6OMT-TCYC1-URA3, pYES1L (PTP1I-PsSDR1-TSTE2, PPYK1-PsCXE1-TMFA1, PHXT7-CYP82X1-TPGK1) –TRP1	ura3∆::PTEF1-AtATR1-TCYC1, his3∆::PGPD-PsTNMT-TCYC1, leu2∆::PGPD-PsAT1-TCYC1, trp1∆::PHXT7-CYP82X2-TCYC1
CSY999	pCS3149, 3157, 3159, 3619	S4a, S5	CSYN10_PsMT3, 10	PHXT7-CYP82Y1A-TPGK1-HIS3, PGPD-PsMT3-TCYC1-URA3, PGPD-PsMT2-TCYC1-LEU2, pYES1L (PTP1I-PsSDR1-TSTE2, PPYK1-PsCXE1-TMFA1, PHXT7-CYP82X1-TPGK1) –TRP1	ura3∆::PTEF1-AtATR1-TCYC1, his3∆::PGPD-PsTNMT-TCYC1, leu2∆::PGPD-PsAT1-TCYC1, trp1∆::PHXT7-CYP82X2-TCYC1
CSY999	pCS3159, 3162	3d	CSYN10	PGPD-PsMT2-TCYC1-LEU2, pYES1L (PPGK1-CYP82Y1A-TPHO5, PGPD-PsMT3-TADH1, PTP1I-PsSDR1-TSTE2, PPYK1-PsCXE1-TMFA1, PHXT7-CYP82X1-TPGK1) –TRP1	ura3∆::PTEF1-AtATR1-TCYC1, his3∆::PGPD-PsTNMT-TCYC1, leu2∆::PGPD-PsAT1-TCYC1, trp1∆::PHXT7-CYP82X2-TCYC1
CSY999	pCS3159, 3162, 3172	3d	CSYN11	PGPD-PsMT2-TCYC1-LEU2, pYES1L (PPGK1-CYP82Y1A-TPHO5, PGPD-PsMT3-TADH1, PTP1I-PsSDR1-TSTE2, PPYK1-PsCXE1-TMFA1, PHXT7-CYP82X1-TPGK1) –TRP1, PHXT7-CYP82X2-TCYC1-HIS3	ura3∆::PTEF1-AtATR1-TCYC1, his3∆::PGPD-PsTNMT-TCYC1, leu2∆::PGPD-PsAT1-TCYC1, trp1∆::PHXT7-CYP82X2-TCYC1
CSY999	pCS3149, 3188	S2d	TEF1	PHXT7-CYP82Y1A-TPGK1-HIS3, PTEF1-CYP82X1-TCYC1-URA3	ura3∆::PTEF1-AtATR1-TCYC1, his3∆::PGPD-PsTNMT-TCYC1, leu2∆::PGPD-PsAT1-TCYC1, trp1∆::PHXT7-CYP82X2-TCYC1
CSY999	pCS3149, 3189	S2d	PGK1	PHXT7-CYP82Y1A-TPGK1-HIS3, PPGK1-CYP82X1-TPHO5-URA3	ura3∆::PTEF1-AtATR1-TCYC1, his3∆::PGPD-PsTNMT-TCYC1, leu2∆::PGPD-PsAT1-TCYC1, trp1∆::PHXT7-CYP82X2-TCYC1
CSY999	pCS3149, 3156	3c, S2d	ADH1	PHXT7-CYP82Y1A-TPGK1-HIS3, PADH1-CYP82X1-TGAP1-URA3	ura3∆::PTEF1-AtATR1-TCYC1, his3∆::PGPD-PsTNMT-TCYC1
CSY997	pCS3149, pCS3173	S2b	GAL1	PHXT7-CYP82Y1A-TPGK1-HIS3, PGAL1-CYP82X1-TCYC1-URA3	ura3∆::PTEF1-AtATR1-TCYC1, his3∆::PGPD-PsTNMT-TCYC1
CSY997	pCS3149, pCS3174	S2b	GPD	PHXT7-CYP82Y1A-TPGK1-HIS3, PGPD-CYP82X1-TCYC1-URA3	ura3∆::PTEF1-AtATR1-TCYC1, his3∆::PGPD-PsTNMT-TCYC1
CSY997	pCS3149, pCS3175	S2b	CYC1	PHXT7-CYP82Y1A-TPGK1-HIS3, PCYC1-CYP82X1-TPYK1-URA3	ura3∆::PTEF1-AtATR1-TCYC1, his3∆::PGPD-PsTNMT-TCYC1
CSY997	pCS3149, 3188	S2b	TEF1	PHXT7-CYP82Y1A-TPGK1-HIS3, PTEF1-CYP82X1-TCYC1-URA3	ura3∆::PTEF1-AtATR1-TCYC1, his3∆::PGPD-PsTNMT-TCYC1
CSY997	pCS3149, 3189	S2b	PGK1	PHXT7-CYP82Y1A-TPGK1-HIS3, PPGK1-CYP82X1-TPHO5-URA3	ura3∆::PTEF1-AtATR1-TCYC1, his3∆::PGPD-PsTNMT-TCYC1
CSY997	pCS3149, 3156	S2b	ADH1	, PHXT7-CYP82Y1A-TPGK1-HIS3, PADH1-CYP82X1-TGAP1-URA3	ura3∆::PTEF1-AtATR1-TCYC1, his3∆::PGPD-PsTNMT-TCYC1
CSY1000	pCS3153, 3156, 3176-3177	5b	CSYN15	PGPD-PsCXE1-TCYC1-LEU2, PADH1-CYP82X1-TGAP1-URA3, PGPD-EcTNMT-TCYC1-HIS3, PGPD-PsMT2-TCYC1-TRP1,	ura3∆::(PTPI1-Ps4’OMT-TSTE2, PTEF1-AtATR1-TCYC1, PPGK1-Ps6OMT-TPHO5, PGPD-CjCAS-TADH1t)
					trp1∆::(PGPD-PsCNMT-TADH1t, PHXT7-CYP82Y1A-TPGK1, PTEF1-TfS9OMT-TCYC1, PPGK1-PsBBE-TPHO5)
					leu2∆::(PHXT7-CYP82X2-TCYC1-loxP-KanMX-loxP, PGPD-PsAT1-TADH1, PTPI1-PsSDR1-TSTE2)
CSY1054		5a, 5b, S8	CSYN16		ura3∆::(PTPI1-Ps4’OMT-TSTE2, PTEF1-AtATR1-TCYC1, PPGK1-Ps6OMT-TPHO5, PGPD-CjCAS-TADH1t)
					trp1∆::(PGPD-PsCNMT-TADH1t, PHXT7-CYP82Y1A-TPGK1, PTEF1-PsS9OMT-TCYC1, PPGK1-PsBBE-TPHO5)
					leu2∆::(PHXT7-CYP82X2-TCYC1-loxP-KanMX-loxP, PGPD-PsAT1-TADH1, PTPI1-PsSDR1-TSTE2, PPGK1-PsMT3-TPHO5)
					his3∆::(PGPD-PsTNMT-TCYC1, PPGK1-PsMT2-TPHO5-loxP-HygroBR, PHXT7-CYP82X1-TPGK1, PPYK1-PsCXE1-TMFA1)
CSY1054	pCS3151, pCS3243	5b, 5c	CSYN18	PHXT7-CYP82X2-TCYC1-TRP1, PTEF1-PsS9OMT-TCYC1-LEU2	ura3∆::(PTPI1-Ps4’OMT-TSTE2, PTEF1-AtATR1-TCYC1, PPGK1-Ps6OMT-TPHO5, PGPD-CjCAS-TADH1t)
					trp1∆::(PGPD-PsCNMT-TADH1t, PHXT7-CYP82Y1A-TPGK1, PTEF1-PsS9OMT-TCYC1, PPGK1-PsBBE-TPHO5)
					leu2∆::(PHXT7-CYP82X2-TCYC1-loxP-KanMX-loxP, PGPD-PsAT1-TADH1, PTPI1-PsSDR1-TSTE2, PPGK1-PsMT3-TPHO5)
					his3∆::(PGPD-PsTNMT-TCYC1, PPGK1-PsMT2-TPHO5-loxP-HygroBR, PHXT7-CYP82X1-TPGK1, PPYK1-PsCXE1-TMFA1)
CSY999	pCS3178, 3183, 3191	S3a-iv, S3b-iv, S3c-iv		PHXT7-CYP82X2-TCYC1-URA3, PTPI1-CYP82Y1A-TSTE2-HIS3, PHXT7-CYP82X1-TPGK1-LEU2	ura3∆::PTEF1-AtATR1-TCYC1, his3∆::PGPD-PsTNMT-TCYC1, leu2∆::PGPD-PsAT1-TCYC1, trp1∆::PHXT7-CYP82X2-TCYC1
CSY999	pCS3154, 3178, 3183, 3191	S3a-v, S3b-v, S3c-v, S3d-v		, PGPD-PsSDR1-TCYC1-TRP1, PHXT7-CYP82X2-TCYC1-URA3, PTPI1-CYP82Y1A-TSTE2-HIS3, PHXT7-CYP82X1-TPGK1-LEU2	ura3∆::PTEF1-AtATR1-TCYC1, his3∆::PGPD-PsTNMT-TCYC1, leu2∆::PGPD-PsAT1-TCYC1, trp1∆::PHXT7-CYP82X2-TCYC1
* Expression constructs marked such as “pYES1L (PGPD-PsAT1-TADH1, PTP1I-PsSDR1-TSTE2, PTEF1-PsTNMT-TCYC1, PPGK1-PsMT2-TPHO5, PPYK1-PsCXE1-TMFA1, PHXT7-CYP82X1-TPGK1) –TRP1” are constructed following the “Plasmid- and chromosome-based DNA assembly” described in supplementary methods. Expression constructs marked such as “PHXT7-CYP82Y1A-TPGK1-HIS3” are cloned into the pAG expression vectors as desc…
