# Supplementary material for: Engineering biosynthesis of the anticancer alkaloid noscapine in yeast
Source: Nat Commun. 2016 Jul 5;7:12137. doi: 10.1038/ncomms12137 (PMC4935968; doi:10.1038/ncomms12137)
Supplement: Supplementary Data 2 — Plasmids used in this study (P, promoter; T, terminator) [file ncomms12137-s3.xlsx]

## Sheet: Sheet1
Supplementary Data 2. Plasmids used in this study (P, promoter; T, terminator)
Plasmids #	Genotype	Reference
pAG413GAL-ccdB	Centromeric HIS3, attR-PGAL-ccdB-attR	8*
pAG414GAL-ccdB	Centromeric TRP1, attR1-PGAL-ccdB-attR2	8
pAG416GAL-ccdB	Centromeric URA3, attR1-PGAL-ccdB-attR2	8
pAG413GPD-ccdB	Centromeric HIS3, attR1-PGPD-ccdB-attR2	8
pAG414GPD-ccdB	Centromeric TRP1, attR1-PGPD-ccdB-attR2	8
pAG415GPD-ccdB	Centromeric LEU2, attR1-PGPD-ccdB-attR2	8
pAG416GPD-ccdB	Centromeric URA3, attR1-PGPD-ccdB-attR2	8
pCS2811	Centromeric HIS3, attR1-ccdB-attR2	This work
pCS2812	Centromeric TRP1, attR1-ccdB-attR2	This work
pCS2813	Centromeric LEU2, attR1-ccdB-attR2	This work
pCS2814	Centromeric URA3, attR1-ccdB-attR2	This work
pCS3111	Centromeric HIS3, attR1-PHXT7-ccdB-attR2	This work
pCS3112	Centromeric TRP1, attR1-PHXT7-ccdB-attR2	This work
pCS3113	Centromeric URA3, attR1-PHXT7-ccdB-attR2	This work
pCS3215	attL1-Ps6OMT-attL2	This work
pCS2575	attL1-Tf6OMT-attL2	This work
pCS2809	attL1-CYP82X1-attL2	This work
pCS3116	attL1-CYP82X2-attL2	This work
pCS3117	attL1- PsCXE1-attL2	This work
pCS3118	attL1- PsSDR1-attL2	This work
pCS3119	attL1- PsMT2-attL2	This work
pCS3120	attL1- PsMT3-attL2	This work
pCS2842	attL1-CYP82Y1A-attL2	This work
pCS3121	attL1-CYP82Y1B-attL2	This work
pCS3122	attL1-CYP82Y1C-attL2	This work
pCS3123	attL1-CYP82Y1D-attL2	This work
pCS3124	pAG415GPD-PsAT1	This work
pCS2656	attL1-PGPD-T6ODM-TADH1-attL2	9
pCS2657	attL1-PTEF1-CODM-TCYC1-attL2	9
pCS2658	attL1-PHXT7-morB-TPGK1-attL2	9
pCS2659	attL1-PCYC1-morA-TPYK1-attL2	9
pCS2660	attL1-PADH1-odc1-TGAP1-attL2	9
pCS2661	attL1-PTPI1-cor1.3-TSTE2-attL2	9
pCS2663	attL1-PPGK1-morB-TPHO5-attL2	9
pCS2664	attL1-PPYK1-morA-TMFA1-attL2	9
pCS3125	attL1-PTEF1-CYP82Y1A-TCYC1-attL2	This work
pCS3126	attL1-PHXT7-CYP82Y1A-TPGK1-attL2	This work
pCS3127	attL1-PCYC1-CYP82Y1A-TPYK1-attL2	This work
pCS3128	attL1-PADH1-CYP82Y1A-TGAP1-attL2	This work
pCS3129	attL1-PTPI1-CYP82Y1A-TSTE2-attL2	This work
pCS3130	attL1-PPGK1-CYP82Y1A-TPHO5-attL2	This work
pCS3131	attL1-PPYK1-CYP82Y1A-TMFA1-attL2	This work
pCS3132	attL1-PHXT7-CYP82X1-TPGK1-attL2	This work
pCS3133	attL1-PCYC1-CYP82X1-TPYK1-attL2	This work
pCS3134	attL1-PADH1-CYP82X1-TGAP1-attL2	This work
pCS3135	attL1-PPGK1-CYP82X1-TPHO5-attL2	This work
pCS3136	attL1-PCYC1-CYP82X2-TPYK1-attL2	This work
pCS3137	attL1-PPGK1-CYP82X2-TPHO5-attL2	This work
pCS2803	attL1-PTPI1-Ps4’OMT-TSTE2-attL2	This work
pCS3060	attL1-PPGK1-PsBBE-TPHO5-attL2	10
pCS3064	attL1-PTEF1-PsS9OMT-TCYC1-attL2	10
pCS3075	attL1-PGPD-CjCAS-TADH1-attL2	10
pCS3138	attL1-PPGK1-Ps6OMT-TPHO5-attL2	This work
pCS3139	attL1-PTEF1-PsTNMT-TCYC1-attL2	This work
pCS3140	attL1- PGPD-PsAT1-TADH1-attL2	This work
pCS3141	attL1-PPYK1-PsCXE1-TMFA1-attL2	This work
pCS3142	attL1-PTPI1-PsSDR1-TSTE2-attL2	This work
pCS3143	attL1-PPGK1-PsMT2-TPHO5-attL2	This work
pCS3144	attL1-PGPD-PsMT3-TADH1-attL2	This work
pCS1056	PTEF1-AtATR1-TCYC1, KanMX, template for integration cassette	7
pCS3145	PGPD-PsTNMT-TCYC1, KanMX, template for integration cassette	This work
pCS3146	PHXT7-CYP82Y1A-TCYC1, leu2, template for integration cassette	This work
pCS3147	PHXT7-CYP82X2-TCYC1, KanMX, template for integration cassette	This work
pCS3148	PGPD-PsAT1-TCYC1, KanMX, template for integration cassette	This work
pCS3306	PT7-PsMT2-hexa-histidine-TT7, Kan, E. coli expression plasmid for PsMT2 with C-terminus hexa-histidine tag based on pET28a	This work
pCS3534	PT7-Ps6OMT-T7 tag-TT7, Amp, E. coli expression plasmid for PsMT3 with C-terminus T7 tag based on pET21a	This work
pCS3307	PT7-PsMT3-T7 tag-TT7, Amp, E. coli expression plasmid for PsMT3 with C-terminus T7 tag based on pET21a	This work
*The reference number follows the Supplementary References
