# Supplementary material for: Engineering biosynthesis of the anticancer alkaloid noscapine in yeast
Source: Nat Commun. 2016 Jul 5;7:12137. doi: 10.1038/ncomms12137 (PMC4935968; doi:10.1038/ncomms12137)
Supplement: Supplementary Data 3 — DNA sequences of genes used in this study [file ncomms12137-s4.xlsx]

## Sheet: Sheet1
Supplementary Data 3. DNA sequences of genes used in this study
Gene	Codon-optimized or	DNA Sequence
	GenBank Accession Number
PsTNMT	DQ028579.1
CYP82Y1	Codon-optimized	ATGGCGTATTTGATGATCAAGAAGTCTATCTATTTGTTTTTTGATCAACCAACTGCAGTTGGCACTCTTATACTTGCTTTTCTGCTGACACTTTCGCCTGTTATTATTTACTATGAACAGAAGAAGAGGGGTTTGAGGCGAAATCGCACCGCAATTACAACGACTCCATTACCAGAGGCATCAGGTGCATGGCCAGTGATAGGTCATCTTCTTCTTTTCATGAACGAAAACGATCTAAATCATGTAACTCTTGGTCACATGGCTGATAAATATGGACCTATTTTCAGCTTAAGATTCGGTAGACATAGAACTCTAGTTGTTAGTAGTTGGGAGATGGTAAAGGAGTGTTTTACAGGTACCAATGACAAGTTGTTCTCAAATCGTCCTTCCTCCTTGGCG…
CYP82Y1A	Codon-optmized	ATGAGAACCGAATCCATCAAGACCAACAGACCAATGGATTTGTTGTTGCAATACTTACAACCTATCTCCGTTGCCTTGGTTGTTATTGCTTTGGTTTGGAATTACGGTAGAAGAAACCCAACTAAGAAATTGGCTCCTGAAGCTAGTGGTGCTTGGCCAGTTATTGGTCATTTGTTGTTGTTTATGAACGAAAACGACTTGAACCACGTTACTTTGGGTCACATGGCTGATAAGTATGGTCCAATTTTCTCATTGAGATTCGGTAGACATAGAACCTTGGTTGTTTCTTCATGGGAAATGGTCAAAGAATGTTTCACCGGTACAAACGACAAGTTGTTTTCTAACAGACCATCTTCCTTGGCCGTTAAGTTGATGTTTTACGACACTGAATCTTACGGT…
CYP82Y1B	Codon-optimized	ATGTCTGCTACCAAGTCAATCGTTGGAGAGGCATTGGAATACGTAAACATTGGTTTAAGTCATTTCTTGGCTTTACCATTGGCCCAAAGAATCTCTTTGATCATAATAATTCCTTTCATTTACAATATTGTATGGCAATTACTATATTCTTTGAGAAAGGACCGTCCTGAAGCTAGTGGTGCTTGGCCAGTTATTGGTCATTTGTTGTTGTTTATGAACGAAAACGACTTGAACCACGTTACTTTGGGTCACATGGCTGATAAGTATGGTCCAATTTTCTCATTGAGATTCGGTAGACATAGAACCTTGGTTGTTTCTTCATGGGAAATGGTCAAAGAATGTTTCACCGGTACAAACGACAAGTTGTTTTCTAACAGACCATCTTCCTTGGCCGTTAAG…
CYP82Y1C	Codon-optimized	ATGGCTTTGGATAAATTGGATTTGTATGTTATTATTGTTTTGGCTGTTGCTGTTGCTGCTTATTTCGCTAAAAATCAATTCTTGGATCAACCACAAGATGGTGGCGGAGGGGGTGGCACTAGTGCTTACTTGATGATCAAGAAGTCTATCTACTTGTTCTTCGATCAACCTACTGCTGTTGGTACTTTGATTTTGGCTTTCTTGTTGACCTTGTCCCCAGTTATTATCTACTACGAACAAAAGAAGAGAGGTTTGAGAAGAAACAGAACTGCTATTACTACTACCCCATTGCCTGAAGCTAGTGGTGCTTGGCCAGTTATTGGTCATTTGTTGTTGTTTATGAACGAAAACGACTTGAACCACGTTACTTTGGGTCACATGGCTGATAAGTATGGTCCA…
CYP82Y1D	Codon-optimized	ATGGAAGAGTCTTTATGGGTCGTTACTGCAACTGTTGTAGTCGTCTTTGCTATCGCCAAATTGTTAAAGAAATCATCATCTATCTCAACTATGGAATGGCCTGAAGCTAGTGGTGCTTGGCCAGTTATTGGTCATTTGTTGTTGTTTATGAACGAAAACGACTTGAACCACGTTACTTTGGGTCACATGGCTGATAAGTATGGTCCAATTTTCTCATTGAGATTCGGTAGACATAGAACCTTGGTTGTTTCTTCATGGGAAATGGTCAAAGAATGTTTCACCGGTACAAACGACAAGTTGTTTTCTAACAGACCATCTTCCTTGGCCGTTAAGTTGATGTTTTACGACACTGAATCTTACGGTTTTGCCCCATACGGTAAATATTGGAGAGAATTGAGA…
CYP82X2	Codon-optimized	ATGAAGTCGTTAATGATGAACAAGTTATTATTTCTCCAACGGATTACTGATTCTCCTTCGACCACCATTATCAGTACTTTTATTGTTACAATAATATCCATTGTTTTTCTCTACACTGTCTTGTTGATAAGGACGACTAAGAATAAGCAGAAGATAGCAGCACCAAAAGCATCGGGGGCGTGGCCGTTCATAGGTCATCTCAAACTATTCATGAAACAAGATACTCAGTTTTACAGAACTCTAGGAACCATGTCTGATAAATACGGGTCGGTGTTCACACTTCGATTAGGAAACCAAGCAATCCTAGTTGTGAGCAACTGGGAGATGGTAAAAGAATGTTTCACAACAAACGACAAGTCATTCTCGAATCGTCCAAGTACGTTAAGCACTAAATACATG…
PsAT1	Codon-optimized	ATGGCTACCATGTCATCTGCTGCCGTTGAAGTTATTTCTAAAGAAACCATCAAGCCAAGAAACCCAACTCCATATCAATTGAGAAACTACAACATGTCCTTGTTGGACCAATACTCCTCTTTGGTTTACGTTCCAATCATCTTGTTTTACCCAGCTGCTTCTGATGCTAATTCCACTGGTTCTAAACATCATGATGACTTGCACTTGTTGAAGAGATCCTTGTCTGAAACTTTGGTTCACTTTTATCCAATGGCCGGTAGAATGAAGGATAACATGACTGTTGATTGCAACGATGAAGGTATCGACTTCTTTGAAGTTAGAATCAAGGGTAGAATGTGCGACTTCATGATGAAGAGTGATGCTCATTTGTCTTTGTTGTTGCCATCTGAAGTTGCTTCT…
CYP82X1	Codon-optimized	ATGGAATTATTCATCAAGTTGCCATTCATCCAACCTATCCCATTCTCCATTATTTTGGTTACCACCGTTTCCATCGTCTTGTTGTACTCTGTTTTTTTCTGGGTTACCGACAAAAAGAAGAAGAGAAAAAAGGCTCCAAATGCTGCTGGTGCTTGGCCATTGATTGGTCATTTGAGATTATTGATGAACGACAAAGAACCATTATACAGAGCCTTGGGTTCTATGGCTGATAAGTATGGTCCAGCTTTCAACATCAGATTGGGTAATCAAGAAGTCTTGGTTGTCTCTAATTGGGAAATGGTTAAGCAATGCTTCGGTAATCAAAACGACAAGTTGTTCTCTAACAGACAAACTACTTTGGCTGCCAAGTACATGTTGAATCAAACTACCTCTTCTGGT…
PsCXE1	Codon-optimized	ATGGCCGATCCATACGAATTCTTGATGTGTATTCATAACCCAGAAGAAGATACCTTGACCAGAAATTTTCCAATTCCAGCTACTCCATTGGACCAAAACACTAAGGATATTTCTTTGAACCCAGACAGAAAGACCTCCTTGAGAATTTTTAGACCACCTACAAAAGAACCACCAGTCACTAAGAACAAGTTGTTGCCAATTATCATCTACTTCCATGGTGGTGGTTTCATTTTGTTCAACGCTGATTCTACCATGAACCACGATTTCTGTCAATCTATTGCTACCCATATTCCAGCCTTGGTTGTTTCTGTTGATTATAGATTGGCTCCAGAAAACAGATTGCCAGCTGCTTATGATGATGCTGTTGATGCTTTGAATTGGGTTAAGGATCAAGGTTTG…
PsSDR1	Codon-optimized	ATGCACGGTCAAAAGAACATCTCCGAAAGATACCAAAAGTTCAAAGAAATGGAAGGTACTGGTAAGATCGTTTGTGTTACTGGTGGTGCTGGTTATTTGGCTTCTTGGTTGATTATGAGATTATTGGAAAGAGGTTACTCCGTTAGAACCACCGTTAGATCTGATCCAAAGTTCAGAGAAGATGTCTCTCATTTGAAAGCTTTGCCAGAAGCTACTGAAAAGTTGCAAATTTTTGAAGCCGACTTGGAAAACCCAGAATCTTTTGATGATGCTATCAACGGTTGTGTCGGTGTTTTTTTGGTTGCTCAAGGTATGAATTTCGCCGAAGAATACACTTTGGAAAAGATCATTAAGACCTGCGTCGAAGGTACTTTGAGAATCTTGCAATCTTGCTTGAAG…
PsMT2	Codon-optimized	ATGGAAATCCACTTGGAATCCCAAGAACAAGAAATGAAGTACCAATCCCAAATCTGGAATCAAATCTGCGGTACTGTTGATACCTCTGTTTTGAGATGTGCTATCCAATTGGGTATTTTCGATGCCATTCATAACTCTGGTAAGCCAATGATTACCTTGACCGAATTGTCATCCATAGTCTCTTCTCCATCCTCCTCTTCTATTGAACCATGTAACTTGTACAGATTGGTCAGATACTTGTCCCAAATGGACTTGATTTCTATCGGTGAATGTTTGAACGAAGCCACTGTTTCTTTGACTGGTACTTCTAAGTTGTTGTTGAGAAATCAAGAAAAGTCCTTGATCGATTGGGTTTTGGCTATTTCTTGCGAAATGATGGTTGTTGTCTGGCACGAATTA…
PsMT3	Codon-optimized	ATGGAAGTTGTCTCCAAGATCGATCAAGAAAATCAAGCCAAGATCTGGAAGCAAATTTTCGGTTTTGCTGAATCCTTGGTTTTGAAGTGTGCTGTTCAATTGGAAATTGCCGAAACCTTGCATAACAACGTTAAGCCAATGTCCTTGTCTGAATTGGCTTCTAAATTGCCAGCTCAACCAGTTAACGAAGATAGATTATACAGAATCTTGCACTTCTTGGTCCACATGAAGTTGTTTAACAAGGATGCTACTACCCAAAAGTACTCTTTAGCTCCACCAGCTAAATACTTGTTGAAAGGTTGGGAAAAGTCCATGGTTCCATCCATTTTGTCTGTTACCGATAAGGATTTTACTGCTCCATGGAATCATTTGGGTGATGGTTTGACTGGTAACTGTAAT…
Ps6OMT	AY217335.1
Tf6OMT	AY610507.1
Ps4’OMT	AY217334.1
PsCNMT	AY217336.1
PsBBE	AF025430.1
PsS9OMT	Codon-optimized	ATGGCTACTAATGGTGAAATTTTCAACACCTACGGTCACAACCATCAATCTGCTACTGTTACTAAGATTACCGCCTCTAACGAATCTTCTAACGGTGTTTGTTACTTGTCTGAAACTGCCAACTTGGGTAAATTGATCTGTATTCCAATGGCTTTGAGAGCTGCTATGGAATTGAATGTTTTCCAATTGATCTCCAAGTTCGGTACTGATGCTAAAGTTTCCGCTTCTGAAATTGCTTCTAAGATGCCAAATGCTAAGAACAATCCTGAAGCTGCAATGTACTTGGACAGAATCTTGAGATTATTGGGTGCCTCCTCTATCTTGTCTGTTTCTACTACTAAGAAATCCATCAACAGAGGTGGTGATGATGTTGTTGTACACGAAAAGTTGTACGGTTTG…
CjCAS	Codon-optimized	ATGGAAATGAACCCTTTGTTGGTTTGTGCTACTGTTGCTATCGTTTTCGCTACTACCACCATTATCAGAATCTTGTTCTCCTCTTCTTCCTTGCCACAAATGAAGTGGCCATCTGGTCCAAGAAAATTGCCAATTATTGGTAACTTGCACCAATTAGGTGATGATGTCTTGCATGTTGCTTTGGCTAAATTGGCAAAAGTTCACGGTTCTGTTATGACCATTTGGATTGGTTCTTGGAGACCAGTTATCGTTATCTCCGATATTGAAAAGGCTTGGGAAGTTTTGGTTAACAAGTCTGCTGATTATGGTGCTAGAGATATGCCAGAAATTACCAAGATTGCTTCTGCTTCTTGGCATACCATTTCTACATCTGATGCTGGTTCTTTCTGGCAAAATGTC…
AtATR1	NM_118585.3
